# Supplementary material for: Identifying residential neighbourhood types from settlement points in a machine learning approach
Source: Comput Environ Urban Syst. 2018 May;69:104–13. doi: 10.1016/j.compenvurbsys.2018.01.004 (PMC5863080; doi:10.1016/j.compenvurbsys.2018.01.004)
Supplement: Supplementary file 2 — Sample data. [file mmc2.csv]

uid	x	y
1	1652.5469771871	790.521218862495
2	1173.27878235892	726.407397008831
3	2228.42540058673	710.151233096921
4	2396.4157565988	280.482813228441
5	145.623518271061	116.411216986536
6	1921.09658889575	240.379834562472
7	1584.64474657352	183.465281092039
8	2391.95923164955	1316.7410499512
9	1806.16507799319	121.791916155715
10	739.633126634464	1727.26989463024
11	1229.99836820047	470.408241017302
12	2287.94304188785	1066.20619718442
13	2135.89293841994	1781.5814036024
14	903.794299595294	1686.23266697395
15	1733.68620916362	349.352081757861
16	97.950413235791	618.537671898276
17	696.108320549499	1945.15346539383
18	1348.78118196542	558.973858223446
19	1548.78871811864	2312.03752868315
20	1241.47130235767	1165.55057850717
21	2457.74944736902	2435.33983402773
22	2065.09727115215	531.607257607488
23	1732.02723488289	680.876772774182
24	2170.09604136744	1044.10494999342
25	1103.67248252655	579.925948078656
26	1305.6364062733	2188.76859958739
27	2520.73233334875	950.72126473143
28	102.557404389443	1833.31552690166
29	2055.37769377802	2051.55881013184
30	2044.73872966934	226.962175152668
31	1116.08360421685	470.243376326888
32	1672.26316782393	1860.07517110565
33	1056.77281277917	1256.41420674922
34	1188.55743080341	1230.08891761752
35	1743.53967348966	766.240851273305
36	1539.53264205877	758.023747778905
37	572.816333848842	114.503560253148
38	1608.58700289801	1186.78295585939
39	716.316278935059	1193.74300385449
40	1947.6920650936	152.438987394708
41	671.802037144381	2162.29892604318
42	805.061003612044	1378.54899143295
43	1220.89031785004	2020.04425854812
44	17.2160809786687	603.594812355967
45	2100.89757892879	1670.89456747376
46	1001.12993554026	103.167636225168
47	315.841582390194	1393.83395169227
48	2256.82980798618	687.325695166178
49	1126.85501762681	787.516855386136
50	2521.32099495346	1590.6935959424
51	2542.15235534887	1416.60070298525
52	2295.07687691165	539.100088169495
53	2519.55086719401	2485.48404824615
54	940.557084560072	453.140235419526
55	2140.77094793103	2184.53710581665
56	531.160239626185	343.96363944968
57	2423.77113319532	1577.23911641262
58	1196.39932463599	1318.06097054586
59	2071.64994755904	31.7939893219315
60	756.695259323622	2125.5944979565
61	36.8837698695638	408.378931562189
62	2057.15843902112	352.025709261616
63	1142.09661429339	737.779113725129
64	1534.23669481126	420.790519748287
65	633.58748195132	2173.15992412051
66	651.396997054136	1814.17645167143
67	854.592089893477	1572.82411619293
68	2482.69032249235	2145.15122773203
69	376.548987117948	1573.39145963307
70	2032.30194455408	2471.67426362249
71	204.678564307732	1970.47003520181
72	2350.56186444167	1290.38959189298
73	984.542514614571	334.063867075424
74	1472.18275299365	595.456880361663
75	1360.53253038583	1761.82718667512
76	962.991060871427	2395.61559904687
77	1298.51332569152	375.09229924869
78	2305.10846849459	309.121623625422
79	882.322484060735	757.506414395468
80	1135.39605626583	877.770089244781
81	2122.07975252379	1921.16942567884
82	35.1056275537451	1795.37994113464
83	88.47045364961	1198.99287727449
84	1890.11342872038	810.201105722453
85	2437.20616263596	1839.37694623054
86	1328.45441206776	1390.16073987055
87	2162.48742266051	802.746487753896
88	554.88795103743	2142.32341382626
89	1689.09234808713	899.921749020798
90	2401.36816022111	982.234580997998
91	2361.30571882979	1716.91845364634
92	1402.85887915333	1545.5027800337
93	589.891381473142	1412.15488578463
94	128.107690226219	1884.86601745785
95	2312.82967291091	1366.13734534008
96	1382.83312333123	1390.34058326371
97	2360.40630529206	371.197642119977
98	14.6142543851825	1916.86170884122
99	1519.84724642886	159.845163381876
100	493.219889907238	2423.12278462841
101	1960.29181100613	1925.19524765109
102	2313.05425334572	338.837589016714
103	1826.57636556832	403.32746903788
104	725.409489308075	1235.76760924547
105	2145.28221803159	1973.3152046144
106	324.318388293294	1486.03618107875
107	400.718591656757	495.090240859339
108	2053.99156054625	247.206269529119
109	1575.3903495141	417.395704699782
110	1528.2856412172	2153.0940230211
111	625.833436825678	1452.65416523174
112	1817.82954977302	523.281902008923
113	837.093760527645	568.79280529748
114	1449.80658550857	1594.48387795541
115	520.992753033563	1843.43646221877
116	2451.04509435916	1655.65172618586
117	630.634163876436	2029.45320708342
118	2362.89054051446	1987.85070227809
119	439.229303257836	422.19531475322
120	628.457498857084	823.437979290251
121	1162.01956398817	620.786233961816
122	1747.15839907716	289.09629644505
123	1505.33989156243	2316.41663061363
124	1490.62462744115	1131.42721674052
125	381.147949618418	1077.79558518338
126	1975.3945224962	1880.5627429215
127	742.740897945114	338.529849538265
128	1668.09205018028	1707.71530315352
129	180.752092708219	726.858203062919
130	2590.00964765986	1436.21945120771
131	1059.06111434317	90.7544351565223
132	2050.82093073151	1137.65934560488
133	147.291332188227	1629.00589606903
134	898.95710507519	716.793650200217
135	616.702340608354	622.086392730109
136	174.993369878136	1039.74466122826
137	2548.2728185524	1125.96763052169
138	2419.81937237451	1744.18014362955
139	2204.55238828304	897.48496932555
140	2289.14124988676	1292.6870365795
141	2380.93298873292	172.569679487077
142	796.547640609188	392.430427515409
143	1564.95312070247	1841.90001307694
144	2529.08915018895	1951.68225472551
145	1287.77401177759	908.014945553916
146	904.994935746195	645.936407138084
147	1732.61719638632	920.351514219532
148	1209.42408336913	1323.57469612104
149	958.978394478954	419.860975643769
150	226.508198685448	587.437311276382
151	2498.36259700671	653.471033095169
152	1468.11121525686	2450.48038279388
153	2500.83549077916	212.758821794871
154	2151.94682522405	2563.55706212146
155	477.195581334467	2272.45783625547
156	2546.14909801591	929.419621650525
157	2406.2956748569	1842.45850410658
158	1203.13113522779	575.495810908723
159	2091.54898875044	270.682837415271
160	987.723809609976	211.200673813665
161	2387.5456695315	10.6343371689346
162	2403.41925502088	1133.01116023679
163	1214.68820609788	242.79452367834
164	1521.29939189967	18.288266870327
165	1432.08939830161	71.7373414416069
166	1607.2452624851	662.145312855107
167	2510.46792744697	290.798826676563
168	2091.52529095332	2341.92760921428
169	660.12264337304	1244.20551721342
170	452.524601837792	2426.23755046187
171	2529.28787286792	699.984765134902
172	990.187047055453	1196.25060016441
173	4.9552546612087	1062.6063479348
174	249.00915145586	2007.52885319232
175	2415.47747280275	1166.92074060593
176	501.678554474261	6.64384264773601
177	1354.28606878841	1522.37025726941
178	307.648654640475	1759.41610104764
179	1528.69254566682	1205.66621424462
180	839.75410304409	673.44717043767
181	1939.33851016925	119.710512634491
182	1368.96542907968	323.337711124927
183	2570.81077413578	632.294430709612
184	1483.59613199715	928.403079851224
185	2054.92804383453	1267.11889399247
186	1066.47400083956	765.577165273697
187	372.390644849168	1893.03177114274
188	1255.64144982088	2333.14582820438
189	1250.74661841092	2405.74116455457
190	1770.31677076046	1894.00070588905
191	2137.90014478127	383.96090819906
192	668.72517834506	703.674139221274
193	2087.91031738098	2082.2286052821
194	2422.32550364473	1863.82500512253
195	1726.87407767442	949.284711974945
196	1332.56153164712	228.287199388249
197	1617.54253054558	1622.15912164316
198	1877.80611825073	1436.96092353654
199	2148.08249805299	90.7006440144391
200	1454.79969366657	207.824640384787
201	1228.46949321006	1703.473424138
202	1999.1907460334	1098.92716047596
203	1335.48281154728	421.516293161912
204	2134.81350043071	705.65024194606
205	1649.05832866637	1363.40233738644
206	2546.72567214667	2471.8817079237
207	2511.26669716393	2505.09530491856
208	1333.97987203248	1152.77693736225
209	1039.7853261314	829.870522172354
210	949.077737373766	438.135040955609
211	1530.57822955753	1857.06067041071
212	2011.70126166153	2249.48849469131
213	1271.23963242721	1732.51905717496
214	2360.23128967182	2177.05905778899
215	1354.26835208338	1093.53475194216
216	91.0420982132056	2026.02654052071
217	2020.56285132087	1179.18907315987
218	1568.57825110731	761.421979999845
219	1489.36641933564	1159.52058155459
220	566.61610893589	1227.25629045441
221	340.981675988008	1042.51181106491
222	2287.98940918646	2317.80817508106
223	1783.0932082576	1874.37591078892
224	1740.52278563101	956.700235565857
225	1925.3558518596	483.661573203271
226	152.487983997322	1665.00457415379
227	2131.07086136866	564.394746207887
228	1041.25853200671	2452.4244580174
229	862.71671156659	400.278691784416
230	1886.71091204212	1241.64109164915
231	872.75198044035	55.4999081954179
232	1662.74074988536	286.425800690214
233	2005.87864887045	1043.03648287802
234	94.3329683572466	1810.73539033972
235	364.427003001545	2405.03865484832
236	1672.18994636687	890.153659752331
237	610.641285644289	917.052715203032
238	272.769781116989	729.185748395237
239	1800.73606407467	1297.51857884929
240	1899.0876677869	2199.87199397677
241	1015.52428018266	1066.2353617789
242	1022.73882631203	82.5730996942667
243	1863.39419248705	2027.58180809073
244	132.515728185936	963.083494009023
245	169.259429536861	1818.65633191684
246	870.02974206428	787.241082002081
247	1928.6663332515	789.777773230534
248	2559.06527305238	74.790131541444
249	2439.20833284308	1895.6293369909
250	1935.01384700433	1406.1292909993
251	2256.57964693407	2329.71696792743
252	1292.17279702802	662.846044815989
253	1236.42101712262	2472.24849862706
254	1511.87520004486	1413.51608347511
255	472.252610758495	2189.86023989443
256	1857.07485270218	1178.25129957758
257	571.739340948662	1798.97426564816
258	606.598361062912	1500.55271108031
259	2393.33628179156	2214.50389700173
260	1907.53143158594	1181.52455921447
261	1463.94499910147	2020.15523849986
262	1015.19139496201	2340.46279589477
263	1223.80387512109	1795.02222100263
264	688.120176295289	1165.77276222018
265	1362.60535355574	2429.29174645047
266	2459.78824547129	1944.40176093979
267	762.027131811725	1735.75525101164
268	217.062340203516	1069.04125751443
269	300.389442850806	1619.74792258553
270	756.737205264017	1958.19145530228
271	1143.78485892359	308.401355389964
272	1042.50889304417	680.033606119161
273	611.434648270826	2216.09156042404
274	871.999818008267	2048.88851560958
275	2160.03185961871	2153.99800630574
276	1550.61747404346	302.960596392254
277	1380.92583694585	407.755274338597
278	238.950407779691	1614.48567215008
279	1577.8934550205	148.912527236945
280	1822.87729894677	1126.97157636423
281	1605.96289684264	125.704005647252
282	1135.80740870328	1178.00240917816
283	2090.76212059845	2496.58378493453
284	718.621832246157	1406.02487264164
285	949.464565840232	2421.18168034428
286	2576.75096799382	1519.34045199109
287	2503.94950180364	2186.24415940914
288	642.378295945201	1504.74267736256
289	2277.89512450363	1380.56733708435
290	2156.44882230683	1981.81021116508
291	2148.42287606447	536.435083840503
292	706.070131421559	1528.54977746534
293	2477.56983562631	1069.26004764041
294	533.884952968578	2287.78077054133
295	602.152849101219	1384.55223373971
296	2049.86069291611	160.398674325129
297	2405.01169452473	95.7752101430662
298	1334.40530965688	154.794230864801
299	853.366841380924	587.696276181758
300	1592.7547260348	916.309888485376
301	112.974737564674	1854.6881431567
302	598.182366449694	1752.61396889867
303	667.25387706127	281.483730766989
304	2336.51570358101	210.352073776352
305	1382.19053799701	677.387362719678
306	1139.91305019056	2364.6668376518
307	1438.64655200129	1565.94387532568
308	1194.46966619936	743.785434620015
309	2475.95153750426	1453.21773504202
310	1098.72535851546	749.052558600411
311	344.923076147809	2425.18316023046
312	2250.91844869995	2357.16607321148
313	560.898721339424	1845.43119554049
314	2578.74292140928	2303.43210481879
315	2288.55874995276	328.988420679968
316	1794.46050868877	474.313349673459
317	1832.7327127599	2081.8224864781
318	302.578405157046	1667.17577456063
319	1259.79721563542	246.900971427987
320	1784.5907208922	1252.83717870487
321	1049.33970376508	586.342424815524
322	1192.61487533369	218.888550801795
323	1038.60817752358	2475.95561758101
324	450.329233552991	1406.15992874688
325	1663.58349935296	698.594675378556
326	1009.75727821083	1603.19865579376
327	2517.29735163327	661.140676196437
328	988.883320112472	826.392226494988
329	2119.19148531788	2406.47931223131
330	2496.78129325127	1447.75927356156
331	2527.35778263153	2005.37416098453
332	881.671262001712	345.290258668074
333	1462.11949383916	861.318444319372
334	2399.56460733846	1230.66186756099
335	53.9090283127318	1922.00220471862
336	1275.8946863777	363.096383018751
337	1946.91607154258	386.593443820672
338	1266.71287434982	828.542465532772
339	2370.87056231179	1496.65633559387
340	2497.6299377663	1400.7895444143
341	2007.15681423206	1215.09199013354
342	1353.92730163271	2365.42578788201
343	587.251140094622	2244.04713543402
344	1917.59808938554	1580.97182174034
345	473.445560226496	2158.17816295563
346	815.880951375058	1.03773397527766
347	581.500006579229	2197.18598861343
348	712.970187777172	1432.00112143537
349	931.114477272301	1734.7387860471
350	330.423980355752	1733.20453765032
351	2299.39457486845	1467.32854293292
352	2283.79643803254	2058.64820398073
353	1825.20920764572	859.871075379337
354	1463.49289094765	486.869476343221
355	2280.04826060495	1596.38440894431
356	1154.0127104028	950.629130333984
357	94.1390597708088	1955.81177459025
358	814.460218786677	1114.7433323425
359	1784.14785921336	114.517476145099
360	1245.84347028296	139.413329090049
361	487.134004497756	1403.26687632868
362	914.746315618322	331.360850458919
363	1132.68428120038	192.836165132361
364	1791.16379268811	311.600668330741
365	918.539948746787	31.2614762483829
366	1692.177648394	1175.94143091426
367	478.997759012984	1997.38706653879
368	599.164550865423	1830.14347802983
369	2470.61219175781	1261.70050670047
370	977.021764966484	2438.18154568519
371	77.037137324822	709.829952701935
372	407.735223298671	1659.69326932832
373	196.337076681418	1654.00633230388
374	1288.38046648562	1303.81890986662
375	441.528109715727	997.365470520219
376	1652.87211548715	341.785153795602
377	634.963950507684	1530.5426094514
378	1601.32275403726	897.941990149095
379	1361.1229756485	627.435606449376
380	226.276348787553	851.17308003649
381	1840.43444689606	1652.93580940404
382	710.022141643155	1696.94023835367
383	1971.91630333254	472.195651715739
384	1482.44190296919	2561.80288300229
385	1323.64489797698	1359.52056202336
386	527.233885305148	2400.22451056243
387	751.799852896739	1095.51355284266
388	2321.83639408289	2471.1381696267
389	2414.45523325034	1898.39877244665
390	1035.79974628352	585.128221604943
391	2226.62542203212	2207.31113721103
392	1499.09920781243	1385.76688229625
393	1642.52930159653	1608.59652545348
394	1368.04319660287	345.014987042131
395	943.396733728595	417.380107079554
396	2573.61297733707	255.265324429675
397	199.25608024136	1831.92346332686
398	765.171926914052	281.900093560527
399	1333.07994190854	686.148766392534
400	979.279940403778	1302.0861424692
401	1152.6766700912	856.486859042513
402	2328.19728616388	1194.77399804636
403	170.72754503379	1614.00635673463
404	975.963937700718	795.509348835815
405	771.98645007739	1209.03445318208
406	2038.3398835293	2249.72107171269
407	2504.48985660254	1776.05414790009
408	1374.33474210074	488.392475468547
409	616.788145613858	874.105031035083
410	2575.23465841801	1565.54864382533
411	2343.53734073634	2299.69954415196
412	2269.40674710076	110.328518356761
413	2035.44966982573	2008.41919907229
414	1306.10536467159	352.102406924065
415	2436.08581147135	2159.43995010702
416	1929.37503845507	318.399268570326
417	2398.38066319009	969.474328408776
418	984.957445782924	1511.00345291529
419	1468.43135499837	2347.5929679844
420	2529.78366228103	2447.95389348002
421	1683.59739776756	944.093658908101
422	2351.20061306205	2509.79665849888
423	343.187772960971	1849.40685074976
424	275.94171364343	943.84989352369
425	2227.5862113134	91.6751497749628
426	1976.45063627031	1722.63709667009
427	1306.20718068461	619.590374009006
428	785.719950364942	1549.56717866433
429	2515.61866675538	61.2484041701706
430	2220.20670764284	976.959150855821
431	809.05830017181	852.844304865792
432	1204.2274463146	427.201159544718
433	454.25790787839	1245.48303583596
434	1179.12608156439	708.012198517697
435	2517.55689797143	1493.91795876031
436	2356.26589931419	2193.10043836579
437	1804.31427485681	197.894993258519
438	2573.13183867823	2042.36339507179
439	2572.50052742403	563.34740378981
440	561.527889767824	401.3300171792
441	2555.84926747461	1476.43726343326
442	503.371533812066	1523.25989920301
443	1501.6965057897	2032.98267284714
444	892.915525026952	257.688201589324
445	1653.06110771806	1117.60579542013
446	1979.70039166731	2122.24309387669
447	1149.25549408924	128.897091977047
448	573.838273180063	1439.37219561266
449	181.356428745667	2069.27365372419
450	2052.73598088168	595.51210251123
451	2554.43482645976	1559.4810009176
452	1122.61187978683	1851.42081963571
453	2564.72093520138	2517.15533227548
454	29.5966412759165	1716.27140223922
455	191.499279432523	1077.94447844199
456	2347.626372486	60.6368901725772
457	2066.39373534487	1007.35180520815
458	2520.47134461298	1875.13015152002
459	25.3495279170411	1068.53753425475
460	1950.38490158825	258.755024522964
461	847.98616974884	1975.9630966135
462	1521.86851675778	2084.79729444188
463	2197.20802925886	728.237418844421
464	2413.97102088169	1138.42745774956
465	1707.01520532263	490.10970253719
466	134.146144051823	1677.31524967575
467	2179.51829456955	61.5605098319913
468	1919.45610673772	1400.35813136961
469	630.68960304518	1502.41355259934
470	486.959437353373	2358.89657282909
471	1784.59527393338	360.868858240309
472	807.595711729344	1961.84590271518
473	2082.29038825538	665.604590482091
474	1993.8821848447	407.293904011049
475	1039.98863418569	1294.19575035934
476	1921.392593801	1004.8429088193
477	1706.83024176687	1619.08641865004
478	1847.96319889473	2086.11652850368
479	2185.31733234145	2562.63575769294
480	703.306343019168	1547.99459298361
481	419.479154153293	1822.10233793507
482	551.689767111345	2261.68887459208
483	852.393699008878	609.357119919751
484	1281.37728221895	590.41331732987
485	1776.01934229407	768.671925479143
486	2573.84237074291	1594.21871610687
487	2128.67932953823	176.397031987328
488	1340.11539078675	1622.36329962135
489	1173.21130433844	913.477770884604
490	2441.83578629498	872.888952039036
491	2371.62082598341	473.222153590113
492	723.166196865211	1567.7884326318
493	1920.21255073217	1261.76901239945
494	1586.84301064175	719.168006144674
495	1202.25407738764	912.411387322835
496	1490.06912395296	473.004342316841
497	1366.5683952327	1796.04320913398
498	216.001546165387	1770.69519202533
499	2350.5576947993	466.523998729706
500	1355.50077183953	1234.97798291237
501	811.587569881668	568.924926567886
502	657.981113538915	927.979012415575
503	2478.63326650048	2118.59339026695
504	2101.79389710177	965.740680783889
505	845.320592180943	390.630296095127
506	2165.98829931571	1100.8163113443
507	377.777389364071	1921.09128695237
508	1237.53427744754	59.3269204792152
509	305.717534971225	1516.63899075523
510	576.576266804322	263.651536470956
511	1409.22708930299	1252.47796744787
512	2425.16058193246	1238.80384753962
513	1306.01804306146	782.67813995397
514	1249.20989032508	983.459111191617
515	1559.14957544594	1662.09017530051
516	2009.43872006944	1917.20556362183
517	1582.42393597345	736.644134193874
518	1223.25112247166	2445.74703378439
519	1733.58283169196	832.42050078792
520	838.686429070212	2024.08481130021
521	1050.90120737238	1823.13082437302
522	2403.87963606967	238.77679436552
523	1281.97136351434	2411.20621998668
524	1342.17859686556	822.364444955815
525	193.290047555357	1488.02657716879
526	1618.10305676463	1156.85233970749
527	287.83747230401	1920.89699434844
528	1559.06263080032	950.198653133725
529	302.743210242106	2399.79062360832
530	608.05828761203	221.82123769155
531	271.820251253546	531.366969130343
532	140.969699422163	1905.47411548415
533	1936.56644773976	1292.92259446556
534	1812.61257999076	2081.46634096537
535	28.4513732484719	2147.60009938742
536	9.85742212587543	1854.31049456888
537	307.244824160721	1777.28442232252
538	451.667281116805	1847.13221412814
539	2324.1926684042	743.626570904612
540	2354.36055189469	2568.47747414916
541	1255.65057392023	1177.26718983623
542	2480.25552443626	2512.53366048515
543	769.835979616371	1907.38018449735
544	1398.02257296537	1490.9483678549
545	500.988150247806	965.387291861281
546	2452.30453900879	1798.59271643508
547	946.667831133359	1316.7109089013
548	1871.46531907703	643.323607278079
549	2233.59229822198	1353.70425633832
550	1317.22548053313	722.389250951727
551	1048.64460599489	2261.15569929287
552	1073.35849633836	140.200286443868
553	1059.75267762814	2489.88718523773
554	359.719735898611	2470.65077956414
555	1750.53049466352	509.240851234482
556	832.247389331631	1774.71476425426
557	68.0214887165086	1775.27610720352
558	1335.76049542144	523.938790323949
559	1112.30500891175	1249.07572740178
560	871.353653800422	1993.24518945823
561	2440.97596138307	1335.21703551952
562	2193.44468515963	1617.59088541217
563	1887.45883771041	2138.4992860327
564	2212.48985025253	2332.17263687685
565	2515.15739957912	98.4526307154824
566	170.338497099826	1771.40670579395
567	1834.37251898954	2173.54284738099
568	2044.60449557799	978.451998642199
569	672.390016104635	1676.27081939482
570	175.795547396053	1686.26019135826
571	1382.52428062354	903.573886812665
572	2079.40099668772	1992.46085700205
573	158.397699823303	490.548578891881
574	1959.14471482979	1789.57009752237
575	1203.99591746602	697.72347592005
576	555.652739324106	1950.96031304575
577	2428.82275088123	177.499664357365
578	834.433693234198	1240.55520049866
579	2225.47126756269	2250.61242059553
580	2534.39587376205	1974.31195966637
581	353.20380094155	1802.00692571934
582	2319.69290753982	2297.47107669003
583	1448.93618836287	681.098215361057
584	2579.34459876361	1724.06115891878
585	472.128499514217	31.6635148160425
586	1893.38447204694	884.294444764263
587	1756.74113031376	911.98305290652
588	1328.49015697361	1472.28754034436
589	2339.07499911582	1368.30615604773
590	789.319708731195	1310.76162574667
591	671.848336329856	1381.54076773382
592	2303.75853266307	1266.02672038456
593	874.40540901682	360.282385772598
594	2459.92437494704	1195.47823844554
595	1508.9167304606	609.537952474485
596	1473.19988981223	1730.06104600393
597	1842.33208545301	1427.32870344365
598	1856.88620138288	842.479428800714
599	1467.9310097662	105.716964980403
600	2219.31047605771	565.567691995701
601	2290.62805059981	2597.84793605981
602	354.341424782545	1918.01775554012
603	1236.96027656541	190.966115028565
604	1098.16859900794	1312.1412141892
605	121.903740272774	1925.62997202183
606	2550.34161715025	2454.08133561262
607	1361.08399041383	429.940686820879
608	1109.07879732498	631.764244175558
609	1816.38372705556	33.8624102386877
610	1647.7254769791	1212.95865883644
611	1570.33004200996	2381.02418843
612	1020.5657020607	2476.39876576097
613	1136.11856310523	22.1482143391616
614	77.7437691381473	1409.77575973941
615	1228.93217149833	782.890125338292
616	114.643735097422	1090.87040617312
617	17.2819532329542	1013.79602175219
618	2281.71474547733	2522.23180845724
619	2484.6466303305	671.440786581505
620	2103.4627302308	2165.66831640526
621	1097.75846463987	1622.0973049163
622	2368.93821548891	2367.7374597961
623	1456.41406980935	1088.70661811914
624	146.94173717163	1584.61363125173
625	1346.19079932368	1765.17687042438
626	2127.07107105929	2033.43769436452
627	2428.85436426787	2083.5347887103
628	1453.52409309938	359.086449220304
629	228.763917190033	2052.12674958004
630	2150.98158391559	2082.733520203
631	1607.48255808897	396.015519240089
632	2213.58746731439	2179.68236125504
633	224.096578775085	1564.02546012699
634	1102.43519200237	489.935086046008
635	1055.53658776755	438.983096641898
636	1681.44163305577	267.654139711049
637	1466.72049601466	1051.81813310481
638	1459.07004493494	826.569228765849
639	2137.52025449328	801.535810133341
640	762.166643772464	1222.04770244596
641	46.8710407269848	443.133437415622
642	1774.1478193193	333.654120959271
643	964.36090733964	933.941466238321
644	1924.71418545027	910.185249786179
645	1359.72385128146	2528.61807272289
646	1532.43131334368	919.541462880622
647	264.805921716791	1793.38126579247
648	784.26300473119	978.926446503351
649	898.468879213682	1708.70735589505
650	2009.33597900252	1151.93140163042
651	342.793959211634	604.039010177325
652	2244.19057761478	1161.59900736284
653	2242.04724193012	485.984595716714
654	1312.91536328576	2462.24041508531
655	459.642451371425	2350.08775535122
656	241.142644372928	1827.74165890504
657	112.830649104091	617.498836655444
658	607.079487402796	1256.59423777599
659	1519.66250121276	457.695319012045
660	19.9736483876867	2052.28720241383
661	1707.66119837328	438.506501685008
662	310.488458316444	1829.01785513845
663	1362.35745773092	875.466723215263
664	857.056918425419	1146.13368170597
665	1788.52708789739	524.26412939556
666	2095.24888454222	1753.89370289471
667	2440.48449248184	2214.94429368426
668	2370.30173710488	1390.18646384956
669	1469.79638823642	151.349407156526
670	1731.16757307075	1775.81613574949
671	2197.21004774086	614.537603454603
672	552.489777520307	1135.43552071942
673	347.411015424606	386.495319560389
674	339.378097341678	957.418202476845
675	1870.70993403888	12.3697391830504
676	17.7164787873977	1296.78004489876
677	1032.63086951827	599.568730325742
678	1559.49272612895	329.400481745486
679	2527.95249958338	1771.98181854316
680	355.290977427966	485.116907028733
681	1259.20386675268	901.335619574263
682	2090.34151996173	113.536567152727
683	974.177862265249	2542.22756241006
684	1881.44213554409	268.555225293391
685	1602.8891217016	1920.06416571518
686	881.380274649384	1844.70996109214
687	505.963758201587	886.77815683347
688	89.8278100571431	1265.86902624427
689	380.827464318564	1597.13859063263
690	2185.82081304956	1976.40395694572
691	2528.93396213032	1545.32631490401
692	1010.25475812253	594.859436384868
693	2315.62193738563	1085.30951503548
694	2047.39723835225	889.39330508796
695	737.441723967205	1201.48744619153
696	572.855843613061	770.724821484797
697	333.003012152902	1832.32735038655
698	2050.99758714451	265.20421799676
699	1319.57336625232	810.509514966915
700	1168.62655969544	1717.40436437986
701	1088.85631695954	2573.88080789319
702	2143.0362629979	1599.15666702664
703	1624.76578185516	221.348940864072
704	243.530698287852	753.947423120125
705	310.357813604704	1677.31923527327
706	839.049266813196	1648.89928473134
707	2273.97073929455	1293.21711553265
708	1425.02428953502	1287.71003884357
709	1567.99303843877	392.386906989477
710	570.84724033493	2188.9933005662
711	321.40740207453	1476.35324478123
712	1439.10218573393	1873.37288531101
713	456.364857575224	325.343898223765
714	1535.81729493106	2284.91196132919
715	1509.76010313176	1818.85820362145
716	1330.53535238267	784.608776019565
717	1662.98595764264	1737.31456682656
718	44.5882901800471	2097.29383343092
719	1428.42440418374	945.519414111392
720	1212.98940484851	638.361536737441
721	403.888724481975	2011.13139443028
722	377.514230526215	2225.42526609828
723	1836.38561913176	309.431533938199
724	1479.75481910345	1921.0949169623
725	360.892379450034	1381.33205183901
726	2278.36043164394	2595.31926478802
727	1943.34059824882	864.476191808219
728	485.744926265875	1384.00056665324
729	1346.07092244545	858.754682022835
730	2476.14623520332	1305.75684598411
731	1018.09971351641	94.4865736841559
732	2004.68349978338	2133.75859655923
733	2376.34371930473	1474.09097710224
734	2485.77466917249	2214.79380198263
735	131.254445103603	1768.49566364702
736	939.818281759695	766.169439898465
737	1973.7622210595	433.02900614097
738	648.350236812382	2081.74881636628
739	1111.3543303669	956.979538938514
740	1949.0128189201	556.752776145423
741	247.848681067848	1464.96548407874
742	535.029799579363	306.7460852348
743	1093.54774525743	2370.18018953642
744	983.559638803167	978.148761432814
745	84.6004095907729	1972.46658544163
746	2169.67646972753	2417.86704106223
747	2480.26098611991	2533.9578855551
748	2596.34476333259	1963.35360871908
749	696.755862958303	914.350553822345
750	1104.68676260636	429.202713235772
751	1146.08852042449	1608.62526353687
752	2064.44579527378	2483.54507446707
753	2343.26162400136	1143.12574034661
754	1933.01223767899	1069.30124479283
755	1538.84297913429	357.164827838065
756	864.238869253565	1759.89278148881
757	1534.40126473739	2321.53793539813
758	338.453847256333	1904.58258376432
759	54.6211966208906	1714.70772092363
760	1202.9728705646	2517.57083810809
761	2277.12834549809	1473.01700195108
762	1558.22981123278	2236.76772989191
763	1165.14621537469	700.135368351853
764	1765.7765505805	1206.89524008424
765	2028.09676305218	306.121251223125
766	2141.50571453741	1708.5265578073
767	1490.01515929609	59.8365420438802
768	2225.62373618133	1677.2601970816
769	1058.55502310948	366.239260812649
770	2460.66471725365	1250.09771111579
771	2281.98986677651	2229.45166320101
772	2120.23440181684	1562.724628102
773	1093.94424407748	916.086624377725
774	892.183778222162	1579.00626592399
775	866.526174987223	1830.65060582281
776	2049.93323333937	1822.21809896672
777	1283.88400506117	960.207868958694
778	354.30837763496	2076.42773406311
779	2502.6348077784	1707.90152080017
780	181.421100517986	1966.69750604
781	2335.59979979347	2364.32574392184
782	1575.38342817753	1521.24834725311
783	2148.2402769255	292.0870428927
784	1295.15912239566	1588.57162379641
785	2527.18331201377	207.131156847391
786	1732.43479116805	1873.71562136343
787	87.4088649343151	1652.32377933203
788	2273.36673420407	405.725143622599
789	1563.57166809547	572.582001530809
790	1561.20245283851	1968.945847284
791	10.2235905786848	947.291998512553
792	2048.97262822755	857.624239228026
793	2288.7920629757	2490.15227196766
794	279.675805111768	1944.7047594982
795	1928.18559642048	1428.67541851374
796	2256.65358334154	1279.05747368872
797	1824.21411047826	549.685674421151
798	2433.98178894101	1050.86312204302
799	182.753670471275	1514.07294548656
800	2380.88457527741	1992.74998946967
801	2264.44238463983	201.028221742098
802	1970.27723837209	977.131609223968
803	1493.36270243931	1716.69803012743
804	1184.77994666718	45.0301866079299
805	1785.95833530698	1336.48700030271
806	527.202581545887	1860.8909534527
807	1145.85263494277	2276.26903017773
808	1958.94319378225	765.349873356349
809	1208.93798264208	1.21621633460553
810	483.395163740471	2051.96446340516
811	2285.7381837408	480.515985955949
812	301.840672669315	1446.98724514657
813	450.868670705079	1986.25573958948
814	1074.42126486686	1863.56383020809
815	267.894595606386	1322.39551271856
816	411.688626439301	2141.96135435852
817	1382.4255200031	1864.58055422259
818	460.594589675428	1527.23156303486
819	1719.15697901098	559.195533514462
820	2101.24007547967	549.517102266626
821	721.268403548615	1763.97651027572
822	1118.09273592208	594.465007059674
823	570.300322279074	157.300414456247
824	2500.33575549625	682.881141275541
825	1645.06656545635	983.474499201412
826	421.031992963179	2132.64749643021
827	1657.06387688871	413.494827884661
828	691.557818116547	2006.62716524207
829	1077.4996526886	741.618961647983
830	960.929291707897	1716.75344853454
831	1999.5858864575	1748.18914914823
832	2206.77351140293	2479.92583011112
833	718.622165519268	1278.58058812703
834	432.064094453534	1931.27034660082
835	751.68716801217	1772.80620812448
836	1625.13242710078	2263.19090835631
837	467.176921050965	2435.13617737348
838	1131.71463801124	982.332513716182
839	1233.96166336373	2321.79008533601
840	1877.82095671726	2095.88615433137
841	2005.88426685743	836.713773427789
842	2222.22079897927	2412.05816161996
843	1940.03002049058	2068.98027177944
844	904.922711466379	403.76085104666
845	1928.21916327766	134.301035760463
846	1204.84887539347	777.294152831503
847	41.1998321815137	43.6635583388823
848	1703.05434302924	1494.21322590074
849	317.623696814216	1776.12635348865
850	1571.05811683858	658.130094745903
851	2569.07173484588	1784.23669540046
852	539.780457900271	1202.24966962903
853	797.783483992474	505.053513191887
854	1191.60611216772	1519.07854705668
855	1535.78374280904	1308.50579529224
856	468.406812594934	747.416871023074
857	281.202606386754	1633.10512198884
858	95.5020271614859	640.553127361402
859	537.957387154522	844.767399510915
860	2025.29564632922	1756.70849134801
861	2539.85057209439	957.078075820789
862	2089.25951015852	198.467091620555
863	2540.28714741413	2142.04927517714
864	1437.65059499095	1080.68154771158
865	2023.6089255047	998.896280116491
866	263.892386648207	757.122432648002
867	1670.06660321383	1619.41219280165
868	2560.941272586	1759.40435841902
869	2023.85564787672	132.768422987907
870	1388.21240893864	2273.68145663587
871	2014.28842523815	328.095789786008
872	2238.73394631668	632.68549020878
873	1080.35481760958	2190.90665362857
874	961.38722538768	319.546223820322
875	804.565780876213	1493.54105878389
876	1716.66364135478	2009.10972182113
877	2547.38831589926	2549.1312144866
878	369.574964612929	1587.97660693599
879	2400.77620217145	459.83591875084
880	1481.40827370399	2008.13113799257
881	241.732072046391	1938.14061609693
882	994.305184178116	1306.31305339073
883	2528.85236992138	1096.69631950325
884	1232.19209963162	184.507195636481
885	903.677278737119	1848.22765779105
886	1333.78639408921	1602.2253285768
887	1219.07173588739	1193.10202276852
888	705.141388620937	1235.16129326619
889	2595.21843597483	1834.98617397454
890	210.565344478235	1151.01114391925
891	609.32031027529	555.890207229685
892	749.993532761611	815.516125867349
893	874.306193055727	651.286788117722
894	1906.65706780374	183.882927311002
895	548.195642551029	2203.59858354195
896	2500.07881914879	124.417215525747
897	270.160000233919	1112.27875424398
898	2529.44952164985	2267.56579695867
899	1586.21401474979	864.796258488198
900	1401.84799891451	1310.5513442227
901	532.612902847207	2081.58222207495
902	2556.89418622569	2071.25459890401
903	1293.27614110211	2053.35701658896
904	505.297419365214	1859.36294628322
905	1916.84188499537	209.778532068818
906	1106.1646155224	97.0752758270792
907	2529.21060444067	1836.64900604256
908	468.183322423287	1510.63143198294
909	118.024206032974	415.967000252622
910	1100.91119217407	362.812702901953
911	2588.64829968046	876.354501818908
912	1392.42822299331	2455.25245589779
913	2366.28585729128	300.150632679414
914	388.064481247097	618.081895706894
915	802.023408210864	443.877934804983
916	1255.58398365496	2109.34549415126
917	1647.08999439936	439.503603736259
918	2600	43.3163166816739
919	1339.68512138863	90.9734943046072
920	782.9743772054	460.892273783042
921	2257.07511872241	1246.64590947586
922	1353.19208405852	1639.1539246209
923	2255.32656592359	166.408868818592
924	1399.86034835652	268.355110544617
925	2357.0494527068	260.549189952607
926	926.610377625028	478.779051043688
927	1220.04291217155	710.720187309434
928	1087.54788664399	411.293738581435
929	625.181706372296	1114.87335327176
930	2281.48023902707	649.849053634724
931	1574.99552494013	1909.47837812118
932	1866.361933514	2312.43765447075
933	1060.07519306564	159.458883255813
934	245.630283954363	2187.45764957873
935	2326.86158265432	1273.78743322878
936	2570.91108249864	1066.6583473959
937	665.865222239617	179.43167412513
938	144.748243180751	1887.80277600153
939	1037.94267065841	1078.85425278682
940	17.5048507494488	746.936073625113
941	2.89282185867407	497.471255979461
942	2547.74451174909	2396.11362336611
943	75.7163857574823	170.062619474646
944	100.776754310349	1307.24610810584
945	359.539884995574	719.410864564049
946	2086.7433938883	2157.38418233155
947	854.709226876352	1551.71480296546
948	2100.74394372861	847.652817859227
949	1716.3595891327	16.6183435660731
950	1366.81951095267	951.640193622726
951	2484.05124610816	1201.09316523698
952	1048.31725111746	820.910695226752
953	844.932065054979	338.556729455196
954	2073.01875362836	475.382315652889
955	571.636378227938	806.038487859738
956	1457.79955660939	3.45778687081503
957	1908.05585851105	1543.95080023406
958	1730.38171842473	142.738456501513
959	2311.07186589655	1505.6486546337
960	442.004336905037	1020.79038305899
961	806.276012839658	254.868342214905
962	559.543693959528	1643.73658945725
963	1660.5213133282	1780.81617112454
964	406.196838223907	2110.76034970722
965	2248.62925903338	272.211869182789
966	2140.46143657547	879.164018841467
967	1109.5827806823	2214.27380098733
968	1312.09604001822	604.641245290225
969	1799.50247971348	1250.98734447141
970	2316.53736169994	1131.74133016281
971	607.447986651405	1717.57297763141
972	1869.49375557657	1514.18036671072
973	1528.87974172221	552.970693441434
974	971.891190427745	421.081555808503
975	1580.40417495108	648.3996243686
976	1446.16844859264	225.678196479182
977	143.868295788235	166.657978333638
978	2265.24680418459	1259.54443975619
979	787.299408718945	175.073046690574
980	1555.63599020149	1434.98200252779
981	2576.07673764232	1954.95557142671
982	1482.74256153794	776.422160483169
983	1479.15349602773	2142.27786001339
984	284.458732696499	1970.26568719019
985	2451.49104839761	963.299413417765
986	1851.32706837411	1281.06058926794
987	637.490640815434	1240.30770707515
988	833.425323813212	598.93419991815
989	1199.15497865747	2447.35467971075
990	874.074123503599	523.259319899454
991	38.155058766163	807.872362320868
992	1990.35986738949	957.770210442674
993	143.741169007578	2018.78283814048
994	1723.64846278584	1947.82062429448
995	42.6410979597931	1595.97378396374
996	392.99099908763	2101.45278470241
997	1922.56676579746	448.265563235662
998	148.32398587153	1846.97362367365
999	388.167952855956	1820.47024937308
1000	751.111623089776	1613.46969764066
1001	2267.69291676076	2293.70286172203
1002	746.849681078426	861.889969566062
1003	2260.29592215083	2589.57349292112
1004	2263.25276333611	1289.39597446873
1005	2234.64050164825	979.832652908255
1006	134.823033634266	834.195405678219
1007	399.6039657727	662.255768952053
1008	2275.705275014	2084.08847666
1009	1827.69517272269	1400.4288584911
1010	1492.36989796944	1386.37365681657
1011	220.255821527952	489.058592738469
1012	1618.56436110144	239.425635156425
1013	327.310732741301	1880.15814469512
1014	681.820862449628	2139.81598129744
1015	1197.74787565625	194.155837462881
1016	693.744539687433	1515.62868119485
1017	304.524981712918	1907.3644757885
1018	946.536062339782	820.140725031493
1019	180.266898185711	85.1961555009237
1020	2145.54733805608	939.142049087219
1021	980.377768430551	2510.21272269755
1022	2558.99751825967	1997.92938546959
1023	257.442963394119	2471.09060839517
1024	485.130501309051	1851.97596797293
1025	2118.2334992727	525.187612892779
1026	1751.39068082599	1126.55575168273
1027	2131.78368675634	398.906237171268
1028	87.259106614133	2430.75423920208
1029	1362.08901853957	1572.91204689621
1030	830.926004042274	380.837387356314
1031	2295.47626880329	1929.71008919331
1032	583.521366486828	1364.46850928841
1033	2139.48723408774	532.357912624689
1034	1878.29367066149	2038.63655855937
1035	1839.40080428879	13.4010468726076
1036	1749.69552401921	1742.57171943223
1037	866.987415974982	739.58749947705
1038	941.488055849619	1344.44974650527
1039	2249.87522980932	330.721479167183
1040	136.676625651263	1801.3449752184
1041	2326.5782639947	318.832534724795
1042	1632.80548063631	394.17707823532
1043	1605.25466347013	882.713980850104
1044	1668.07854275904	1923.28445381314
1045	773.861966012052	1981.90992151195
1046	16.9105247134169	1818.08159242734
1047	695.528977382855	1905.21527479171
1048	2116.55521066316	1772.68508070939
1049	881.479025555539	777.148821773784
1050	1400.16411368562	70.2397168115326
1051	497.000795655315	2224.12843897218
1052	343.276287799341	2298.98302447349
1053	2180.27214037815	1759.99174500874
1054	506.553154809307	1830.52242441078
1055	1775.89518394309	848.620025343836
1056	1009.215432248	112.603099025826
1057	70.1157405226829	2000.00886230872
1058	1655.62478496594	386.052306215737
1059	2396.99991522383	2401.18562010264
1060	31.9759233113973	1407.86450103043
1061	1514.80226134494	757.307722125222
1062	1597.39071119805	268.121815519457
1063	1761.59101932908	533.89472145452
1064	428.323912006406	1977.38600226312
1065	473.130608735972	961.477155002104
1066	1574.50791881976	609.701367804669
1067	403.399651032786	62.7265780346007
1068	688.780490517233	292.444374144829
1069	1096.43065018027	159.89195162065
1070	479.470004978437	2399.76584677321
1071	23.5582323902317	1952.19289026197
1072	1280.32265851176	1469.33258329463
1073	1399.82624558064	608.499919056559
1074	1834.58697183861	1824.15036878691
1075	936.998131430798	303.55564813658
1076	190.326696075824	1628.22904341215
1077	1253.73956085276	2213.46369289191
1078	1157.35098854965	2391.15187947079
1079	832.265543326157	2065.49734983752
1080	1698.25533929251	1671.97396033584
1081	757.304825416118	0
1082	985.336584837566	1786.57899409754
1083	2356.5615428654	1906.7058584373
1084	1718.65819951927	1714.16443558939
1085	2154.45195995214	55.6500249319716
1086	1563.02524058743	1866.55368638774
1087	1023.88038767024	666.216845410665
1088	1115.21558575382	344.634022055586
1089	869.6496671306	415.664240306845
1090	633.725770019467	1374.17663305845
1091	1868.11624664395	724.832538791577
1092	2573.30681550601	1435.84968904191
1093	1384.41910621949	527.300262710156
1094	2460.8740666996	194.695356885166
1095	536.346032337606	1981.57101306896
1096	200.398758754256	2155.82078013928
1097	971.627284939077	935.221308697447
1098	18.0413020253301	1690.49913809763
1099	1584.75100182224	206.018890300115
1100	569.82290259687	500.427740665632
1101	1376.16151730644	1212.32549889541
1102	2594.54308015162	1577.73349406595
1103	1575.63259693009	841.438749294554
1104	704.889362663078	1716.12796733028
1105	1237.69849190289	325.89487790067
1106	1951.2100474325	806.832917025429
1107	2119.74088196554	2053.62715924989
1108	1827.03486141536	1417.52107426722
1109	2065.97950337927	2130.4569703182
1110	147.55651360331	448.107664149103
1111	1297.72847897631	86.6994197280625
1112	85.0909911455708	1719.68602448573
1113	2504.34017986226	2163.57281385554
1114	2378.49052032682	6.93102253755824
1115	764.30051791691	1930.02147758797
1116	2402.80781150646	2128.25673820068
1117	1939.56178135873	1953.20760756887
1118	1059.23941215264	788.33745216006
1119	2067.09680592325	2533.8240429028
1120	1248.54545555412	1505.64313224364
1121	1119.04907529447	1169.92889072027
1122	2595.14085225634	975.492227601226
1123	1968.27101017285	1286.52586818486
1124	2423.14827527108	1801.26635348866
1125	456.670029899387	1613.35192428535
1126	1229.13013135713	1763.07291806438
1127	2187.54613726977	2380.98074056053
1128	2126.01759972457	2066.05972483672
1129	234.549424611842	436.204853103669
1130	1079.00175821968	378.093501205082
1131	2001.08726259862	2208.69061966306
1132	1876.42384679888	287.557349908275
1133	920.104190983832	649.365707119067
1134	2449.31656532122	426.248974673938
1135	960.342453065832	877.738467811837
1136	1993.7490964952	375.531210197034
1137	1552.61861771108	2051.35406790889
1138	1305.01484346846	246.993698514176
1139	1289.96827732093	2120.96410776202
1140	644.59501138798	1410.32537788495
1141	2141.12392419194	2361.8217946738
1142	84.7000938743003	1824.18429260683
1143	310.168072857828	2472.53511103138
1144	1081.12337893862	426.141197286072
1145	1327.62619224394	2523.21844837582
1146	683.117218830054	709.895999123402
1147	248.921238844655	2151.36212092078
1148	1083.53563066703	863.001411480234
1149	1006.63519392627	77.7980263272306
1150	1853.69252743985	280.742071626975
1151	2519.47343903334	2048.09137401203
1152	1228.13357857702	271.937121668633
1153	1383.63721344128	998.291429459756
1154	340.502308165617	1435.47257963683
1155	1214.90426841947	2215.48903899516
1156	1116.05386524239	2586.6474277063
1157	2059.87041435936	1628.32346216352
1158	427.854640272124	2069.06981076541
1159	2519.92412451511	1972.45533616717
1160	1762.82977174132	347.08299041787
1161	1094.11318573774	1265.53782143302
1162	1291.0604777804	2354.01944713012
1163	1891.11112871673	728.402048725143
1164	1402.30471888342	1732.26508303747
1165	1926.73999187039	2027.12810954963
1166	1045.20046915266	605.623792589699
1167	2392.28831189047	503.688204163206
1168	462.031566051463	1968.87796404799
1169	1905.063313175	1450.98381898694
1170	252.158704917058	1638.74281555105
1171	1369.59013795466	2160.65216958534
1172	1985.09432558276	874.38836775317
1173	645.18658995622	1059.44054604715
1174	739.726455871156	1087.8999487404
1175	1587.11167096035	261.833073835471
1176	249.294988392593	1940.47207756421
1177	888.73581529402	58.8634439986219
1178	913.511524922391	1511.91034962747
1179	867.334821758397	452.277710639417
1180	1175.59322982302	107.197026452652
1181	2484.87333132784	640.117972084399
1182	1546.00547116287	323.190398964823
1183	1949.49652506949	2263.69276188739
1184	1886.62255241929	855.504720993333
1185	1920.50522834152	559.703829397921
1186	771.361318453627	483.840084465897
1187	39.5540555856415	1272.41240006316
1188	2498.60542759498	2278.76522114959
1189	883.653831136232	195.974634637456
1190	1391.32147793919	1840.60447346935
1191	2532.90624574221	926.030492641192
1192	726.405040611544	379.200424493459
1193	2429.02188485796	1951.78129422747
1194	1886.42340328245	2176.0704792648
1195	2522.4574999118	1641.28821471196
1196	252.586043925986	1393.24620643317
1197	2383.14709070271	2125.02451631561
1198	2019.86497450536	533.702897646688
1199	1420.31258697014	333.026898347164
1200	1967.53008931207	1057.27623704556
1201	1775.40292887848	229.28030817103
1202	1140.2608946658	679.180115948298
1203	1847.32481712457	1526.69891722745
1204	2591.41753152457	396.614037442631
1205	208.502624942079	1661.73458504715
1206	2069.81264593292	2377.31717112299
1207	2304.28686461423	688.959769421347
1208	1265.4823325551	305.547188035003
1209	2175.71498886159	1609.89258565122
1210	80.898373754316	599.937649042105
1211	572.484426461878	1934.37078666043
1212	2379.3790725576	275.065149246342
1213	2570.61630130677	1852.29090492038
1214	795.192927095091	560.418657133436
1215	1404.29301345046	964.212434171784
1216	408.334208932731	312.826942042953
1217	968.520164554015	1577.7314638831
1218	1637.81083073875	1413.39162820506
1219	1345.84059346727	1140.06971358677
1220	252.839417724386	1853.39321677404
1221	2105.27166160284	2599.52103825511
1222	234.781465854403	2446.72864868578
1223	2354.94640546644	1794.81716421961
1224	2173.35898087258	1745.09097437199
1225	1073.794844764	1079.60893074746
1226	65.8577970939616	1809.97582415321
1227	907.23549719134	793.574308916485
1228	507.144460564758	51.0678143112483
1229	889.203759983552	2086.90878826337
1230	1476.14927886845	214.336933049406
1231	2185.91622193389	523.639995356007
1232	2311.08551436261	2427.20848112371
1233	855.363636623889	992.1332246627
1234	553.476642626396	1898.48478553184
1235	532.26970006802	2434.00300563257
1236	490.828599742559	1829.8729234982
1237	474.730502322739	1951.77145063057
1238	2011.13532628551	1956.19481305184
1239	1447.69088187307	2462.86865016033
1240	876.062239405673	1572.50851536591
1241	2554.55989627174	272.275922221183
1242	1338.46847343157	835.465845882296
1243	314.52594110417	11.486589082769
1244	729.868677002881	1622.48461455435
1245	882.009913978099	267.678803638129
1246	238.996742949251	1483.33607584666
1247	966.393649463811	1685.26011200687
1248	433.752879760496	1209.85601491096
1249	527.268546899476	756.786079064449
1250	2380.99444762501	1831.93938456206
1251	2074.47711109791	1788.82732359672
1252	28.636197112321	1610.51171489688
1253	737.417347260105	682.115208794089
1254	935.161697544729	1835.71641611765
1255	2473.21425213929	1197.64589144778
1256	2548.90228792256	964.352269888873
1257	549.767341587901	491.994413662661
1258	2357.47924688165	1140.23262001533
1259	347.008037730328	2390.00415165392
1260	433.071150026801	1798.150172487
1261	1561.18501300731	2027.98732715491
1262	2308.47971407752	514.113055653514
1263	1520.49301478499	614.24807090868
1264	40.1676113275653	1886.36921273164
1265	1129.16149642552	2381.50286059079
1266	455.662343228638	1478.5220856824
1267	859.2852970483	1658.9019812948
1268	82.9371045739618	1765.54999770902
1269	846.612116580714	245.992652105571
1270	2484.55254444926	2325.8944199746
1271	793.112581300491	1870.3377782225
1272	2361.79155439825	1469.4619376989
1273	2550.11399208751	2225.11443013803
1274	355.971998554562	129.698732328838
1275	1218.22188534248	803.172302494224
1276	1240.59259539617	1784.22503484348
1277	1767.36828307544	1535.94749740456
1278	1913.65946004272	1317.77123445903
1279	2091.57022856773	143.999899094633
1280	1328.11635874341	747.135298394293
1281	2503.60748990901	1216.78943271318
1282	230.999060339913	1723.11143304745
1283	555.001071338472	444.225438278645
1284	2428.51592192288	2499.37175035929
1285	833.147556085197	309.820380430285
1286	482.755002021443	2317.29171093138
1287	1038.68764096011	1855.29355724257
1288	1403.23280380543	1007.59688950849
1289	2089.71938037965	1838.30396983951
1290	2150.72658082627	742.843114739622
1291	1359.49753240115	257.996053200027
1292	1066.15552481367	413.144842951121
1293	1304.85426004573	1056.73392537312
1294	2472.19754727706	2273.91853272759
1295	2387.18381144301	1882.80154006967
1296	1159.82684941734	485.520914542118
1297	1776.25426112663	15.611677332248
1298	2407.50446757991	2114.91985439052
1299	2078.37342395674	1132.34566079442
1300	1512.49980143504	1388.31094549828
1301	1158.61246588895	162.766952343406
1302	1314.5357336008	1029.71202353052
1303	822.359941195582	636.611309971881
1304	1086.38665677489	2552.15468830342
1305	1990.4501758532	1849.30404208777
1306	1300.08483675285	1790.06574004681
1307	257.55863292346	1619.36447362263
1308	1627.99807828895	271.261074626113
1309	630.656493550863	1016.10019401339
1310	452.40382179526	240.325377932391
1311	2366.48852480356	1965.10101810573
1312	567.701495911732	2208.37098514365
1313	1472.30608297627	2000.29348194847
1314	2522.72226581842	70.37333071403
1315	811.665051683587	292.282368615364
1316	2349.40194830251	1738.2622851331
1317	1464.75928784301	519.541332933129
1318	46.8894635286795	1863.2375476193
1319	1859.64379451943	1228.09096391926
1320	2182.04302435072	2235.97619832395
1321	897.607263614594	18.4295220060943
1322	1559.59876268004	57.6862137381013
1323	2084.19646360708	64.2080021483524
1324	1737.95399074139	2039.56733380407
1325	774.746473138724	1053.71730174922
1326	2222.23517270542	1577.99803212181
1327	991.762650722516	1598.30220573534
1328	749.187196794618	1321.14896550067
1329	1292.43016994117	888.897716540896
1330	2323.70181591794	2398.26391789183
1331	2083.03659079118	2136.15635560095
1332	2351.20748869841	587.324864417405
1333	45.9648684933178	2068.30200198515
1334	2347.97436095208	265.490600670935
1335	1260.7298871577	1214.9274769154
1336	2401.98296821369	2348.72372958653
1337	1594.51275328262	19.7293556149687
1338	1572.53020733061	1566.37712222195
1339	321.201754688014	1423.29571853687
1340	1503.83329055343	734.596117189623
1341	729.254924003473	1954.80206868748
1342	1467.85791468854	2299.34912803115
1343	1879.99520781907	1039.39803307936
1344	296.712623148232	2183.45107784107
1345	1362.54857631478	809.066622661105
1346	1493.78116028903	2014.26223038415
1347	2537.92515659258	1665.57040632576
1348	496.950496844233	474.866256739121
1349	2385.63726234565	256.457381941543
1350	904.540518331408	1227.52225007261
1351	958.795654042036	2494.08246556384
1352	192.810271183538	1672.12072656115
1353	7.38182587220387	166.887546123883
1354	2377.6767557213	2557.35521125611
1355	957.961497211992	1445.02409011041
1356	1568.24554163934	1397.10934285883
1357	2114.24367275598	2211.1173469368
1358	1845.61028206345	1786.80320614005
1359	62.137464560385	76.8406111256163
1360	2004.94386699553	155.811805956395
1361	277.549820591423	1584.62167983725
1362	619.785143981258	2179.69310404
1363	1028.47412466403	42.1720749317039
1364	1790.566583995	849.851788407292
1365	2027.26034124196	708.526530061451
1366	1235.68338749882	1074.07163179084
1367	214.060310621957	354.722891756015
1368	1655.14262518481	106.185735111526
1369	2352.54336944565	1880.02330123684
1370	1397.2375425546	1862.03953247593
1371	483.005408144922	563.46316525259
1372	2001.15706861901	1254.96361998186
1373	904.240428148049	1620.4631292553
1374	83.9372161626344	2002.7137629923
1375	199.778859041928	1855.13777007217
1376	1409.80483375022	2316.59304130294
1377	1178.53093730385	569.735772963315
1378	210.46649155574	700.599655139426
1379	2202.39931274274	2282.41110086503
1380	1972.56112904137	820.48780077601
1381	1374.32947682421	1235.2516817008
1382	672.816095496477	1460.68220086864
1383	896.069869950681	1914.844852174
1384	418.495303623745	1972.2492313339
1385	1789.40443685093	1657.01511858801
1386	241.406730697508	1958.68053965129
1387	1924.43184846182	595.625130516512
1388	102.236699206714	1167.11729557802
1389	297.165786071669	93.8487908167238
1390	1011.01455476211	2128.35390287915
1391	1637.43189282574	1823.93906908254
1392	911.166196787785	2561.6736268761
1393	2103.63779162792	1954.85289143038
1394	848.295554004431	1589.77210258289
1395	2170.79802923894	576.752626717818
1396	2092.18377340736	2418.48785753201
1397	749.360506284081	1448.0603474459
1398	800.111732766304	1990.11467177424
1399	1347.51009521647	1571.57265393855
1400	303.685835155448	1599.20094575071
1401	2137.13271591622	2504.46585098219
1402	2188.095993448	342.660098479525
1403	2348.36765574057	1857.41032321002
1404	1757.82549443333	892.553970792255
1405	1419.36826389061	2359.79964195067
1406	1506.61271823174	44.1035963217273
1407	2591.92334416845	2399.45551394998
1408	1357.28044115786	645.781487652662
1409	428.98289289479	1963.68217508384
1410	1213.90054877876	2187.36317938378
1411	773.252088118926	876.460708513203
1412	2154.74308410626	2306.80288523768
1413	773.488943385202	1864.39474887829
1414	1645.13137926843	811.164184630002
1415	1998.68617041263	442.601665727052
1416	1533.50467301257	904.72284697495
1417	333.880745645236	1443.07431885597
1418	552.477909051149	2082.76352399754
1419	1685.43413911099	1994.71640314413
1420	1535.99526112611	2174.42679765838
1421	1169.64481051206	1010.52443986015
1422	1300.30589315991	752.36931020024
1423	2020.22890176183	719.198708373701
1424	678.520462954794	937.390629857235
1425	1614.830878247	1951.32504338319
1426	1022.53648581777	506.385166558289
1427	1599.75888429951	2191.95571938108
1428	1932.46345062955	246.465697105242
1429	1161.1361945607	1344.95597033596
1430	828.233547310803	423.647233968101
1431	1106.024692669	146.875642626544
1432	1242.67455213075	2191.06451211401
1433	284.662183912974	1373.85782217333
1434	2367.6035469107	1151.28052553093
1435	1516.97924995176	1249.65997417484
1436	2422.81638439576	113.795819199048
1437	2116.94923676266	1236.17071636307
1438	2421.00698687361	2129.65105356929
1439	2431.72917847533	2030.89345256113
1440	1452.36375139429	1837.38270310145
1441	2031.41473931071	1391.46874352641
1442	1464.7581281018	303.815621298561
1443	962.097263230563	660.310184341551
1444	1284.98720401414	2074.06561163531
1445	2064.52929799814	1062.37329580035
1446	1947.24262885087	1757.29128051441
1447	517.238516078151	1762.51056142897
1448	1435.28363695651	904.967214236488
1449	2196.93673639345	557.629203821537
1450	1701.7080842659	403.449521628897
1451	2030.37816660385	2135.88802409247
1452	1892.20552425846	2249.93609835751
1453	2583.104937274	635.105809762312
1454	2473.18921699791	926.532806933482
1455	789.70886427237	1889.99756700968
1456	1511.78738276996	512.864523331729
1457	1895.58706858385	1339.21364389408
1458	566.696460007551	2237.42851086931
1459	731.302880600692	652.709307645746
1460	359.682600895033	2263.67417501955
1461	1907.60382669916	896.780262076127
1462	556.99187849383	860.703187226106
1463	1346.84448655206	946.388435277722
1464	2199.61245745086	1900.8690666438
1465	2320.25797540998	1632.5935263194
1466	2256.06830757384	609.635286524932
1467	1633.65306448091	1171.40860424985
1468	21.6478207642279	185.494341637436
1469	2470.57895868968	977.611378875472
1470	2126.43018968999	1512.85654613915
1471	1628.93681611979	508.226587769293
1472	1140.13034996897	2262.09116225456
1473	497.330170789834	1132.84445157365
1474	1980.30715508723	1302.30007181004
1475	1651.32398480743	675.472641080242
1476	2555.42092413956	220.230758179047
1477	2039.51000841192	2309.48460352091
1478	2497.44660616663	1270.23667921655
1479	1198.84645680971	2166.78547857406
1480	826.020056572053	230.660011176138
1481	738.551985330211	519.732750378514
1482	2300.24948519668	2035.86745146083
1483	1716.97373020123	669.224763936256
1484	423.583407228324	2108.84613623157
1485	1973.64763792395	846.031303864763
1486	346.914427862215	1423.44866904429
1487	2281.19865304193	2293.05491946513
1488	1600.29865089276	2052.43968945644
1489	1251.76362374331	422.023342844971
1490	1887.69479966478	619.990275256456
1491	940.62789074853	1272.77258993367
1492	2135.55379537194	1943.85561411347
1493	336.589493557447	1285.47118544259
1494	794.45936781192	1093.62483843791
1495	1945.05117624498	776.861627289238
1496	90.3449491996342	342.979841557582
1497	2047.89692863704	32.4807132271651
1498	1229.70541467803	379.653038095386
1499	2038.147131284	941.722793614452
1500	317.475840180182	1502.36933785071
1501	1318.76071496214	1016.99393259011
1502	810.350741283036	1153.60145394734
1503	2243.22423485541	552.574244925232
1504	1390.31495707859	2165.18190528134
1505	2475.34142595617	150.27287177273
1506	1314.11211335326	2424.5151205694
1507	2230.53320919803	569.960415772249
1508	1044.18368011279	2322.55999544758
1509	832.16213676062	3.46579648946058
1510	1675.31077533096	1835.29686948095
1511	1384.79705115118	1062.15519432674
1512	2026.63090025758	1213.73203047029
1513	603.897582720032	1569.44249272253
1514	1045.95165272333	484.339659078327
1515	351.272368545556	1837.8774286079
1516	1993.24366051975	1305.58977695777
1517	110.910608747037	1061.12347887753
1518	2000.40709175999	2071.42808871527
1519	173.916488281312	2081.51483717449
1520	2194.4055790744	2552.82404752981
1521	2582.84265570617	1711.99082902217
1522	1438.73452280903	777.536220645761
1523	411.088166303532	1233.96022972527
1524	131.494747263066	623.154859675468
1525	2570.23152589942	2550.21807027454
1526	2036.01483762535	823.293706464611
1527	510.74124429244	428.78684339927
1528	2215.6025082179	735.460056439935
1529	81.5187842559722	1711.87988622213
1530	922.37742214969	200.043274623144
1531	1573.0064459922	258.996740011397
1532	1341.46997649278	2334.00125806858
1533	542.997795082696	1370.71375677514
1534	1724.92189560294	1382.58044629433
1535	288.959874403455	2405.59663045297
1536	1415.73080815676	613.899233846298
1537	1162.81150039571	219.301918971168
1538	1625.06863921524	430.099571568326
1539	1316.37415814706	584.030742557642
1540	2465.94540716722	8.65047161979195
1541	52.7418745517521	498.892815226634
1542	983.540924895017	1245.76829714572
1543	364.579704718109	2008.32680277398
1544	187.131279386049	1543.86760696601
1545	1566.11772756499	816.443008673531
1546	1466.82702771459	1958.17990226398
1547	265.218075550249	1829.9975365024
1548	313.676687893023	1576.24757180497
1549	1368.46052399788	2216.93676244942
1550	1396.54993940208	488.245570729524
1551	1379.45691297056	1597.65821275084
1552	1185.85184863886	639.690398468776
1553	2482.4406221034	982.483568957813
1554	404.725954292028	2243.71902634306
1555	822.088118198659	93.2931809999179
1556	1969.60016821794	1335.97157366012
1557	857.283515612852	870.64401135583
1558	891.475151525923	1952.5365252364
1559	307.85513561809	1323.46821646983
1560	295.504132621043	1167.01881033408
1561	1389.02454438858	879.550280926858
1562	1069.31132297402	1044.54153390104
1563	1897.30332883339	836.929878858892
1564	1960.79560126956	789.557587937121
1565	999.72393136219	1644.77402845098
1566	2027.34270253402	99.2730862013062
1567	2370.61441503307	1250.21539736505
1568	2088.20840096156	1715.26468704693
1569	299.690102124559	594.804223697715
1570	1456.13451953981	1158.56742632049
1571	7.77677475348228	1905.36982805937
1572	62.5214115573302	1450.52569832643
1573	2052.19816388823	783.124442200727
1574	2042.73524513227	2192.82385133465
1575	738.758476989793	968.894347767102
1576	725.507063640362	683.822306507376
1577	625.925655551238	1656.51785121357
1578	2568.01135398544	493.808637806565
1579	1430.69341416903	440.740448250939
1580	1594.21104559842	681.688611365572
1581	1501.00105367531	1836.3962964637
1582	1847.76120939911	1053.1793008736
1583	2599.65540028646	2481.30321933681
1584	562.160481159142	2256.89295014049
1585	2014.17385650012	230.83828776626
1586	2397.95798095558	2508.60231237482
1587	1691.09199886654	53.899770524352
1588	941.99964201427	2368.68789021072
1589	428.916913888739	2435.35880572665
1590	1465.49161054372	2234.40022804609
1591	2016.49676486522	1630.66535359472
1592	2426.83544417301	1365.73658548708
1593	1874.98545557266	111.567405318925
1594	1460.44654477599	714.623671215134
1595	681.750821522508	1990.90328882438
1596	1220.13558882072	1053.74978404159
1597	774.141320848626	993.175558791697
1598	2403.40168338061	1492.99753846479
1599	412.576434355108	1447.79502958982
1600	1886.65510499912	744.561989385916
1601	647.95444462711	1752.86119693259
1602	655.656449737219	1376.55770595613
1603	875.366102415834	159.811609266483
1604	2479.13222946972	17.2380632266859
1605	179.96588381223	1619.62331420468
1606	1174.65692733231	2233.93280026677
1607	1285.09444817713	72.7967833108048
1608	1566.04047272045	461.110851961464
1609	1222.78392499091	2187.48694392875
1610	2096.21749281295	93.9832791109306
1611	1667.97023011993	228.493046576671
1612	2489.05805687093	2032.92394626564
1613	2542.98649647005	2568.3296382935
1614	354.104916988737	1052.72401341124
1615	49.6763627623029	1625.9184265917
1616	285.75577078049	2180.71975739927
1617	1701.39670207838	729.84119468247
1618	1848.05747642871	253.40946089962
1619	857.13455355139	1781.52730333631
1620	657.381703583756	447.583467349364
1621	2136.43317655925	2011.14809299485
1622	2380.21937138545	1641.36477263168
1623	2127.37289972788	1540.2771547038
1624	2142.42409933157	2292.99767488018
1625	998.763181677994	1557.68525452918
1626	2408.31448632051	939.676404021823
1627	2083.62010550739	531.071596869993
1628	289.432681073773	2168.61172603336
1629	1201.95118550031	1661.74348184958
1630	2110.73883785844	2338.70051872657
1631	447.031295990965	748.862529316928
1632	615.103399369774	2112.7555089686
1633	727.445246258682	1703.04333899439
1634	719.782126611748	1475.65214784038
1635	1325.26693931909	358.880112408779
1636	1866.81558967815	1704.92361499121
1637	2468.05449829583	2375.08204977158
1638	1113.12269540878	1265.81356305347
1639	1940.60542962599	580.513282366566
1640	660.505301069632	881.408298607192
1641	720.158339882366	1136.94917813454
1642	739.801781898754	627.398646090112
1643	1955.61127154507	1384.25384680909
1644	2371.00560045046	1025.88753715419
1645	1886.0488157387	2009.24451249404
1646	2082.02220636981	708.637401661246
1647	2100.75684737392	297.50400380045
1648	2032.45048623585	67.1169316673905
1649	1266.99539404027	86.817067757063
1650	1534.66085779288	477.5682692324
1651	859.295504421292	929.12004260238
1652	1802.80574092594	780.964818522457
1653	2145.65532592109	413.203963793379
1654	923.502038966424	1827.34118363465
1655	2277.88717119374	1343.07548202036
1656	679.88182357232	1948.81950594486
1657	287.786715408569	2247.66999572869
1658	2287.17916450559	1164.01215340179
1659	1600.66090623484	581.970362217741
1660	2105.92110068384	622.036024648685
1661	661.676749028794	1024.72354874246
1662	2291.20871579171	59.9991418412919
1663	1352.77546248533	112.024308972478
1664	1454.82080969295	1786.75210407642
1665	779.320515364747	947.695760028958
1666	249.166440278484	2389.27083626592
1667	1555.74417599329	1145.60828051795
1668	967.113716259064	352.416802463359
1669	1818.383861057	630.062277828688
1670	2046.84625444546	639.778334398193
1671	1711.49064393733	1976.22459705273
1672	1384.95493187374	144.910353693722
1673	2098.59366242838	763.066977122099
1674	1029.2269783121	2297.20739754504
1675	2381.34322335333	419.051519359785
1676	1045.11525352465	555.820368124271
1677	2030.13182635718	2542.11661979842
1678	650.005072430566	2031.8763035177
1679	699.754042994825	953.201946203621
1680	2339.23665733349	1461.05131763498
1681	2366.25611791819	344.220697212694
1682	1031.93263706108	13.4057429675609
1683	2293.5198021112	1672.70143491683
1684	2500.96511309098	239.165568792726
1685	24.3683173561595	1625.97051774323
1686	1803.16408434114	56.8482854139819
1687	320.817070633522	602.547671457082
1688	727.314058208241	1116.2235138786
1689	2281.47631252439	428.489822780071
1690	1137.80306750804	1681.17186678528
1691	1726.25818602712	589.60317628115
1692	1980.48436696897	2188.40632481793
1693	2379.8310022289	1856.7748069458
1694	657.672870779829	1158.56713232478
1695	1604.61307008442	1655.67327302059
1696	1836.59844210376	1324.1641848429
1697	1748.24289302377	194.555223440321
1698	1956.97196442882	47.6914181605025
1699	320.933831708721	1816.57626675417
1700	643.771702644307	773.105387947201
1701	1753.76632816965	1799.48032393575
1702	715.068868881201	1857.6027744614
1703	2505.37999832945	257.459937920338
1704	2338.43617411563	360.915445717073
1705	1378.2890198864	1691.07463587083
1706	790.152128284347	1611.1252024639
1707	253.140904411607	1804.94329364504
1708	1069.65776542428	2195.05826373491
1709	1207.15081989732	554.803185486389
1710	1385.23883965219	350.824511521377
1711	1549.51222557139	645.444357212619
1712	2080.21015238582	328.870728623541
1713	2360.54026978916	118.709779558791
1714	936.967362539406	2343.40104061908
1715	2461.29581190864	1006.79227651127
1716	2407.64274224779	533.700551369125
1717	1688.41838712249	831.449283447734
1718	2001.03325313763	1857.13247052188
1719	86.460943456525	1851.60359527199
1720	1191.53232774478	991.735639857732
1721	803.531240026679	317.159791270296
1722	2499.89591539178	2114.64536657958
1723	1043.47778158696	1547.18270834603
1724	2384.70112843056	1344.9182131043
1725	2030.1613275722	2429.79703388048
1726	1282.20253486347	2551.68756778794
1727	2193.69019561575	441.770587189724
1728	1122.81346641443	2241.48079617166
1729	48.2359831660028	1808.85935075924
1730	1348.20903364376	2576.45128576421
1731	1864.25725565106	2191.26959399023
1732	1125.18290658208	2087.79824111175
1733	1323.90310938801	2150.97803989364
1734	2383.2875361623	1303.27133462534
1735	1252.89638546356	2474.0538954159
1736	679.559654562919	1966.68237331055
1737	396.032445006617	940.82005068234
1738	406.388246688791	1835.64606223086
1739	2534.93328191877	1910.97109028135
1740	1209.09235192099	468.225470967025
1741	354.351365157642	339.612138254142
1742	433.51061968929	1853.28245762649
1743	253.702815137043	1547.72308649067
1744	1595.97936727407	2074.06721179184
1745	59.3722087908349	1024.4244270385
1746	1206.85724935112	2119.60056940887
1747	884.710976381567	1765.57650640614
1748	816.984472721017	473.349337369246
1749	364.153511204376	1430.47789712825
1750	1628.01225562368	1211.49705167503
1751	1228.20908072265	2434.62149295741
1752	1686.30850220264	1192.6131713049
1753	559.577325635544	1114.20758939346
1754	2242.33097570327	843.928365432615
1755	1516.8983968272	267.112491014639
1756	1318.13091712544	1167.73166897138
1757	509.899135238904	2277.23430778806
1758	2393.00463751143	1212.91669789023
1759	1933.83470751506	1969.78727932716
1760	1903.25319369398	2284.00326169113
1761	1414.78645341471	1624.54496612652
1762	997.444851065746	359.997618723954
1763	130.522219141058	485.261158557482
1764	2075.86997612163	801.637223085738
1765	513.157513641737	2162.19843275245
1766	2123.92078443577	83.0180807098929
1767	768.972040190214	924.945104360683
1768	1830.04399079706	736.4146828027
1769	429.265415525258	597.533693257691
1770	1129.88654287872	442.018666154013
1771	2073.75062928743	515.986709818528
1772	1009.34900139593	257.088626742454
1773	2037.95481326762	1949.06938677212
1774	425.56068813205	576.102856852663
1775	732.25891718557	424.451629224808
1776	1279.261247806	688.264404454377
1777	2596.34907862311	680.491386389779
1778	1756.4626591649	1632.80842675337
1779	2091.07181904455	1062.91769852174
1780	1673.6810898472	214.105318161362
1781	2327.29892133698	105.255736171276
1782	1146.56358382956	246.009088626193
1783	1738.52161052766	1317.28415624302
1784	2041.74236305994	799.024326859658
1785	516.79332604236	1740.10708278072
1786	2327.72921416097	2084.5683199803
1787	2010.56214347778	543.652869921013
1788	186.697508715373	1874.47608567384
1789	2430.94787680444	1327.08343616577
1790	333.71222179879	992.417066812278
1791	2366.50511009636	1812.08826257886
1792	2352.53033578576	336.972241935852
1793	2157.29558261642	2240.87631749983
1794	337.283374313701	1397.61829147956
1795	55.6026901120852	1791.42257853317
1796	2053.76635862339	2364.86720847239
1797	1236.60555292072	502.374432669855
1798	1791.68904668779	1544.36754936611
1799	2580.5772867417	1935.44532739923
1800	828.734327380679	1921.51033048617
1801	1817.49339142938	1818.02823589845
1802	1919.50588522719	411.658397688777
1803	2129.01685729974	2339.84476638775
1804	2213.81557089007	2146.79770262461
1805	1355.67692192887	1848.60593745296
1806	2235.74464381897	2274.0663194201
1807	1486.86383039282	1989.54267663103
1808	2327.58066537559	1735.02981566267
1809	2222.48927604944	2003.72063615881
1810	1918.9590626208	611.049846835199
1811	1301.21420942956	2330.12747645316
1812	505.928456637081	209.618905378004
1813	502.827747811293	2013.53564313931
1814	1345.4681386027	33.0798751630651
1815	46.6456698963952	1819.74111664679
1816	1980.87982471436	1992.71285116992
1817	1808.82042966994	488.147889582969
1818	207.893933617941	426.361779073391
1819	1405.79331433797	909.048810824357
1820	1269.96815275778	2478.45198356168
1821	2329.58530592954	389.821727923472
1822	1666.62791535523	110.11161359199
1823	1305.52656534573	1137.57958985509
1824	320.539569566213	1908.8622578851
1825	2414.73691759863	2250.14869785022
1826	1632.4390533405	568.729546512114
1827	1308.76814168981	1550.05536826523
1828	1414.72230125176	1584.70250223681
1829	2397.73002747247	468.342239793142
1830	46.3270948662324	1663.59819126112
1831	48.046715712099	1956.78014599327
1832	594.524063591325	403.92076819919
1833	27.9355496733661	1339.02354838856
1834	1196.33698080491	2245.28839978525
1835	2478.9225378641	1019.26611334079
1836	1354.82694621705	539.955139912698
1837	2340.0731235118	286.047621127112
1838	2354.59595182869	1334.517890684
1839	718.061620020399	1586.71589619142
1840	835.749326672957	2094.37375901396
1841	570.220909394581	1712.86171256536
1842	2130.87020767501	733.782590904766
1843	1960.54111467222	675.227829955817
1844	1762.53632130928	1566.33777068994
1845	538.529319580912	2308.20138605794
1846	2564.44650104052	1430.8337978777
1847	417.83695293906	1928.12116150435
1848	1896.3627987181	231.280089425122
1849	797.408825926318	246.283141803904
1850	1679.27134758581	1969.41239550408
1851	1984.91257515712	1794.331365984
1852	1686.61998001285	715.530940525872
1853	1964.82763558313	217.620231760109
1854	1392.38876699367	2348.13149661591
1855	2309.59680200247	1395.5948867939
1856	1694.47089445912	1524.78376539257
1857	877.37822761635	1014.24885345568
1858	1280.97859371721	38.533088126584
1859	794.874231856544	1341.90298109841
1860	447.327784991248	2452.56178855507
1861	2526.19798240505	2129.87763616268
1862	1566.95746382559	228.374672538503
1863	2371.31825695236	1593.2176539688
1864	1744.31926726345	2021.33681909627
1865	525.229290321616	14.8143111552196
1866	2595.11433942473	178.808186301632
1867	1456.68725249185	1643.63416868134
1868	1342.07331284022	868.469056023218
1869	41.7026825367209	1252.77318043533
1870	1243.34269989578	860.934802884611
1871	296.16561689987	1215.01350871635
1872	1451.71054004553	881.902325422734
1873	1544.72813421581	36.8587545302353
1874	2485.92539369609	1750.78696621969
1875	2276.80984924501	1958.37835519079
1876	808.823675214355	1236.19109459391
1877	631.223257651834	2004.30874213701
1878	1288.5001586244	1840.49104779692
1879	935.704475197596	203.180616928317
1880	760.574426258228	1236.29784955828
1881	815.593973606038	1432.08147700437
1882	2266.14054804332	1615.30586039746
1883	2316.77599207064	2547.80270442558
1884	1447.97819985067	1002.60482871559
1885	1665.86806900797	50.2748784856965
1886	2203.47348378012	2541.28929860252
1887	1015.07312484031	1559.29979271873
1888	1103.9054629101	786.400988107244
1889	906.285299916989	1646.92848790249
1890	2277.63718013344	1691.54405557948
1891	451.142240761069	1565.82748335494
1892	336.71716297148	1353.14590994209
1893	923.96693591617	824.982086017406
1894	1454.57196815241	390.658787236588
1895	139.379663463358	374.694275804033
1896	2114.84922831272	822.957759667017
1897	2403.27882181096	110.878541069948
1898	916.07795959531	2486.33780931394
1899	2384.27038346783	1257.30567200088
1900	1543.53849131858	1511.46662303928
1901	275.523471003973	2206.28824689216
1902	1128.67100100591	1816.2716578324
1903	2380.71030120304	2589.6298764926
1904	256.831194901898	597.319005462187
1905	2465.91056334341	2583.36131388892
1906	1956.04504767636	1180.98762123787
1907	300.18154819809	730.207137741526
1908	1742.64524782851	854.869668608311
1909	2537.31012643532	1837.98928798764
1910	40.9805010857442	1978.12358817058
1911	112.465021007938	1169.2690630324
1912	2413.1675354104	406.926061331803
1913	2209.3248523068	174.850898038322
1914	1801.16034815152	832.622489756925
1915	2510.83182642205	1138.34082315385
1916	2353.67364991956	2494.51641851383
1917	782.652514356333	115.431395891513
1918	755.887136154041	293.229743490811
1919	1084.49998539304	512.38363803296
1920	179.011605827066	630.261025900501
1921	245.699958230805	1856.45200928617
1922	1567.09962395515	909.4715417697
1923	601.918466419231	1354.95746776228
1924	512.88030667725	1905.13864192082
1925	845.831648572058	1720.53666695349
1926	1498.19473833626	2156.57143859798
1927	108.258683309938	1924.41778951847
1928	1217.22490839277	2414.65095388208
1929	91.3304333074814	1693.67857873417
1930	1303.56891212298	440.550877915556
1931	881.097183153611	1221.16900440376
1932	1331.72680069809	818.767129271637
1933	1889.59140061781	377.018069042945
1934	303.7231249353	7.02413131564557
1935	1115.34079649931	609.381422073434
1936	1658.70873783089	630.789385688678
1937	281.386396625058	2482.47242170654
1938	2316.49633909145	19.1958541102967
1939	988.136862450148	961.066314598684
1940	952.319912059025	1949.41388544648
1941	1002.88788927347	1513.95692490221
1942	1069.67383062179	111.01718071165
1943	1129.48684513252	2451.98150976998
1944	1327.40626317236	310.126767385895
1945	673.945117249383	1253.738407824
1946	2596.47704061614	1821.37962314558
1947	177.249811263546	1597.61661799011
1948	1537.41731887422	1564.55048050952
1949	1249.27588465384	1259.00349954722
1950	2230.74014637544	1662.06565496887
1951	643.892038508064	2008.87087850905
1952	827.344513980894	1468.37072425897
1953	2473.32693132814	1760.37473271747
1954	991.262695746573	665.117824516738
1955	1294.64538309138	987.576790766004
1956	1258.1744194802	2184.32053483367
1957	789.404913175156	1147.97367506467
1958	2220.70496598334	156.223923111367
1959	2515.38872247859	694.534505156531
1960	2104.02071383183	122.005568652051
1961	731.601640711531	1604.50753227495
1962	601.881507885661	1582.10949189806
1963	2426.95913961737	1177.98856232052
1964	1690.37928716795	535.28461878196
1965	1850.7417755585	716.905197077682
1966	501.213161887911	92.0926693456432
1967	849.689241955752	541.323915995286
1968	2253.82872952507	2290.1171376607
1969	1884.37864260023	527.619619246169
1970	814.009583500815	1876.73280304045
1971	1768.0896921393	284.765654846741
1972	339.324204264053	1695.2419415853
1973	73.3112514240223	2420.28240041422
1974	182.272055327255	1722.48490483553
1975	232.928537363706	1821.30871890892
1976	411.004221955649	1798.58838226849
1977	1153.53115167838	1788.12945430631
1978	784.043787603497	355.226744717122
1979	988.773595102673	89.2850991801535
1980	410.749159434669	1906.45885921665
1981	2315.72967964717	71.9159593961965
1982	780.80099412816	1671.18732341797
1983	1064.68079803804	2256.29837827388
1984	2132.66449092471	29.7724793798731
1985	1816.60088352121	1070.7350816808
1986	2362.52209697873	1647.68312958092
1987	2433.49640242718	1912.69441673739
1988	2451.3463371016	1926.26784274821
1989	2115.11714369694	1746.82341856987
1990	513.063115106279	531.478605531585
1991	197.598994657614	1024.40914868276
1992	175.233084579317	1990.85364231441
1993	2236.90795931504	1644.45891007709
1994	2396.19154952612	2094.01894550571
1995	1943.43829247724	908.86105246541
1996	439.080764811229	1348.36249772395
1997	2321.45170950044	1370.11589359002
1998	681.45603681278	2183.93636983419
1999	2026.26106224575	2280.55324507827
[truncated: 7,005 more rows]
